# Supplementary material for: Cocrystals Enhance Biopharmaceutical and Antimicrobial Properties of Norfloxacin
Source: Pharmaceutics. 2023 Aug 26;15(9):2211. doi: 10.3390/pharmaceutics15092211 (PMC10536922; doi:10.3390/pharmaceutics15092211)
Supplement: Supplementary file 1 [file pharmaceutics-15-02211-s001.zip]

Archive with 1 entries (1 files):
- pharmaceutics-2523951-supplementary.pdf
